# Supplementary material for: Short Neuropeptide F and Its Receptor Regulate Feeding Behavior in Pea Aphid (Acyrthosiphon pisum)
Source: Insects. 2022 Mar 13;13(3):282. doi: 10.3390/insects13030282 (PMC8950018; doi:10.3390/insects13030282)
Supplement: Supplementary file 1 [file insects-13-00282-s001.zip]

Archive with 1 entries (1 files):
- insects-1594955-supplementary.pdf
